# Supplementary material for: Comparative evaluation of root canal obturation techniques and sealers in Diabetic Dentin: An in-vitro push-out bond strength test
Source: PLoS One. 2026 Jul 17;21(7):e0353975. doi: 10.1371/journal.pone.0353975 (PMC13378988; doi:10.1371/journal.pone.0353975)
Supplement: S1 Data — The dataset includes individual measurements for each tooth and root region (coronal, middle, apical), along with group allocation. These values were used to calculate the mean and standard deviation reported in the manuscript and to perform the statistical analyses. (XLSX) [file pone.0353975.s001.xlsx]

## Sheet: Sayfa1
	Cold Lateral	Warm Vertical	Hydraulic	Bioceramic
Coronal
1	3988	3826	5254	8021
2	3796	2690	4675	8756
3	2455	3722	4821	7986
4	4710	2106	3932	9364
5	4145	4625	5842	10341
6	3546	2968	4983	9643
7	2964	3015	4751	8866
8	3216	2964	5746	9025
9	4320	3020	4753	8364
10	4016	3554	6102	11032
Middle
1	5412	4412	7652	12135
2	4251	6210	8965	11034
3	3955	6023	8512	13458
4	5326	5966	9662	14562
5	4983	4792	8863	12961
6	4665	5423	10356	14865
7	5013	5622	9135	13987
8	3843	7361	9332	12783
9	5011	6628	8966	10976
10	4852	4984	11013	14466
Apical
1	5112	4020	7368	12712
2	4683	5638	8466	13210
3	3755	6426	9322	10032
4	3018	4975	7994	9652
5	3746	4210	11012	8966
6	4267	6366	9654	11440
7	4756	7122	7884	10869
8	4996	5130	9554	11021
9	5126	5865	8655	12080
10	5230	4684	7961	11025
